# Supplementary material for: Plant-Produced Glycosylated and In Vivo Deglycosylated Receptor Binding Domain Proteins of SARS-CoV-2 Induce Potent Neutralizing Responses in Mice
Source: Viruses. 2021 Aug 12;13(8):1595. doi: 10.3390/v13081595 (PMC8402646; doi:10.3390/v13081595)
Supplement: Supplementary file 1 [file viruses-13-01595-s001.zip]

Archive with 1 entries (1 files):
- viruses-1317305 suppl final.pdf
